# Supplementary material for: ISG15 targets glycosylated PD-L1 and promotes its degradation to enhance antitumor immune effects in lung adenocarcinoma
Source: J Transl Med. 2023 May 22;21:341. doi: 10.1186/s12967-023-04135-1 (PMC10204161; doi:10.1186/s12967-023-04135-1)
Supplement: Supplementary file 5 — Additional file 5. Clinical cases treated with anti-PD-L1 mab. [file 12967_2023_4135_MOESM5_ESM.xlsx]

## Sheet: Sheet1
Clinical cases treated with PD-L1 inhibitors
Number	Prior treamtent	ISG15	PD-L1(TPS)	Therapeutic effect	Pathological type
1	yes	Negative	Negative	complete remission	lung squamous carcinoma
2	yes	Negative	Negative	complete remission	lung squamous carcinoma
3	yes	Negative	Negative	complete remission	lung squamous carcinoma
4	yes	Negative	Negative	complete remission	lung squamous carcinoma
5	yes	Positive	Negative	complete remission	lung adenocarcinoma
6	yes	Negative	Negative	complete remission	lung adenocarcinoma
7	yes	Negative	Positive	complete remission	lung adenocarcinoma
8	yes	Positive	Negative	complete remission	lung adenocarcinoma
9	yes	Positive	Positive	complete remission	lung adenocarcinoma
10	yes	Negative	Positive	Treatment failure	lung squamous carcinoma
11	yes	Negative	Positive	Treatment failure	lung adenocarcinoma
12	yes	Negative	Positive	Treatment failure	lung adenocarcinoma
13	yes	Negative	Negative	Treatment failure	lung adenocarcinoma
15	yes	Negative	Negative	Treatment failure	lung adenocarcinoma
16	yes	Positive	Positive	complete remission	lung adenocarcinoma
17	yes	Positive	Positive	complete remission	lung adenocarcinoma
18	yes	Positive	Negative	complete remission	lung adenocarcinoma
